# Supplementary material for: Use of Targeted Exome Sequencing in Genetic Diagnosis of Chinese Familial Hypercholesterolemia
Source: PLoS One. 2014 Apr 10;9(4):e94697. doi: 10.1371/journal.pone.0094697 (PMC3983231; doi:10.1371/journal.pone.0094697)
Supplement: Table S1 — List of the genes captured in the present study. (XLS) [file pone.0094697.s001.xls]

## Sheet: Sheet1
Genes Captured in the Study
No.	Gene symbole	Chromosome	Coding size (bp)	Exon No.
1	LDLRAP1	1	926	9
2	FDPS	1	1260	11
3	HMGCS2	1	1527	10
4	NR0B2	1	774	2
5	PMVK	1	579	5
6	SOAT1	1	1653	16
7	DHCR24	1	1551	9
8	CELA3A	1	813	8
9	CELA3B	1	813	8
10	ARHGEF10L	1	3723	29
11	PABPC4	1	1935	16
12	ANGPTL3	1	1383	7
13	PCSK9	1	2079	12
14	EVI5	1	2433	18
15	SORT1	1	2496	20
16	ZNF648	1	1707	2
17	MOSC1	1	1014	7
18	GALNT2	1	1716	16
19	IRF2BP2	1	1764	2
20	APOA2	1	303	4
21	APOB	2	13692	29
22	ABCG8	2	2022	13
23	HDLBP	2	3807	28
24	IHH	2	1236	3
25	MALL	2	462	4
26	GCKR	2	1878	19
27	ABCG5	2	1956	13
28	RAB3GAP1	2	2967	25
29	COBLL1	2	3501	14
30	IRS1	2	3729	2
31	RAF1	3	1947	16
32	ACOX2	3	2046	15
33	MSL2	3	1734	2
34	ITIH4	3	2793	24
35	SCAP	3	3840	23
36	KLHL8	4	1863	10
37	ACOX3	4	2103	18
38	SLC39A8	4	1335	11
39	ARL15	5	615	5
40	MAP3K1	5	4539	20
41	HMGCR	5	2670	20
42	TIMD4	5	1137	9
43	GHR	5	1917	11
44	HMGCS1	5	1563	11
45	IL4	5	462	4
46	PRKAA1	5	1725	10
47	MYLIP	6	1338	7
48	HFE	6	978	6
49	HLA	6	1329	7
50	C6orf106	6	897	5
51	FRK	6	1518	8
52	CITED2	6	828	2
53	CYP39A1	6	1410	12
54	TRERF1	6	3603	18
55	PPARD	6	1326	9
56	LPA	6	6128	40
57	DNAH11	7	13551	82
58	NPC1L1	7	4080	20
59	TYW1B	7	2007	14
60	MLXIPL	7	2496	17
61	KLF14	7	972	1
62	AKR1D1	7	981	9
63	PPP1R17	7	468	5
64	PRKAG2	7	1710	16
65	CAV1	7	444	3
66	CYP51A1	7	1530	10
67	CYP7B1	8	1521	6
68	EPHX2	8	1668	19
69	FDFT1	8	1254	8
70	PINX1	8	987	7
71	NAT2	8	883	2
72	LPL	8	1428	10
73	CYP7A1	8	1515	6
74	TRPS1	8	3885	7
75	TRIB1	8	1119	3
76	STAR	8	858	7
77	PLEC	8	13725	33
78	PPP1R3B	8	858	2
79	TTC39B	9	2043	20
80	BAAT	9	1257	4
81	CEL	9	2271	11
82	GBA2	9	2784	17
83	VLDLR	9	2622	19
84	ABCA1	9	6786	50
85	ABCA2	9	7311	48
86	ABO	9	1065	7
87	JMJD1C	10	7623	26
88	AKR1C4	10	972	9
89	CUBN	10	10872	67
90	IDI1	10	855	5
91	CYP26A1	10	1287	7
92	GPAM	10	2487	22
93	AMPD3	11	2304	15
94	SPTY2D1	11	2058	6
95	LRP4	11	5718	38
96	FADS1	11	1506	12
97	APOA1	11	804	4
98	UBASH3B	11	1950	14
99	DHCR7	11	1428	9
100	TM7SF2	11	1257	10
101	OSBPL5	11	2640	22
102	SORL1	11	6645	48
103	ST3GAL4	11	990	11
104	PDE3A	12	3426	16
105	LRP1	12	13635	89
106	MVK	12	1191	11
107	BRAP	12	1779	12
108	HNF1A	12	1896	10
109	APOF	12	981	2
110	TRHDE	12	3075	19
111	NR1H4	12	1431	12
112	SOAT2	12	1569	15
113	SBNO1	12	4179	31
114	ZNF664	12	786	5
115	SCARB1	12	1530	13
116	NYNRIN	14	5697	9
117	CYP46A1	14	1503	15
118	CAPN3	15	2466	24
119	FRMD5	15	1713	14
120	LIPC	15	1500	9
121	CYP11A1	15	1566	9
122	LACTB	15	1644	6
123	CTF1	16	606	3
124	CETP	16	1482	16
125	LCAT	16	1323	6
126	HPR	16	1047	5
127	CMIP	16	2322	21
128	HSD3B7	16	1110	7
129	MVD	16	1203	10
130	MBTPS1	16	3159	23
131	STARD3	17	1338	15
132	OSBPL7	17	2529	23
133	ABCA8	17	4746	38
134	PGS1	17	1671	10
135	FDXR	17	1476	12
136	SREBF1	17	3534	20
137	LIPG	18	1503	10
138	ACAA2	18	1194	10
139	MC4R	18	999	1
140	ATP8B1	18	3756	28
141	NPC1	18	3837	25
142	OSBPL1A	18	2853	28
143	ANGPTL4	19	1221	7
144	SULT2A1	19	858	6
145	LIPE	19	3231	10
146	LDLR	19	2583	18
147	LOC55908	19	597	4
148	CILP2	19	3471	8
149	APOE	19	954	4
150	MAMSTR	19	1248	10
151	LILRA3	19	1320	7
152	ERGIC3	20	1167	14
153	MAFB	20	972	1
154	TOP1	20	2298	21
155	HNF4A	20	1395	10
156	PLTP	20	1482	16
157	ABCG1	21	1935	17
158	UBE2L3	22	465	4
159	PLA2G6	22	2421	17
160	APOL1	22	1245	7
161	APOL2	22	1014	6
162	SREBF2	22	3426	19
163	CYB5R3	22	837	10
164	EBP	X	693	5
165	MBTPS2	X	1560	11
166	NSDHL	X	1122	9
167	SYP	X	942	7
Total			384524	2352
